# Supplementary material for: Cost-Effectiveness of Influenza Vaccination in Healthy Children: A 10-Year Population-Based Study
Source: Vaccines (Basel). 2024 Sep 28;12(10):1113. doi: 10.3390/vaccines12101113 (PMC11511569; doi:10.3390/vaccines12101113)
Supplement: Supplementary file 1 [file vaccines-12-01113-s001.zip]

Archive with 1 entries (1 files):
- vaccines-3195441-supplementary.pdf
